# Supplementary material for: Ecology of West Nile Virus in the Danube Delta, Romania: Phylogeography, Xenosurveillance and Mosquito Host-Feeding Patterns
Source: Viruses. 2019 Dec 14;11(12):1159. doi: 10.3390/v11121159 (PMC6950446; doi:10.3390/v11121159)
Supplement: Supplementary file 1 [file viruses-11-01159-s001.zip]

Archive with 8 entries (8 files):
- Supplementary Figure 2.pdf
- Supplementary Figure 3.pdf
- Supplementary Table S1.pdf
- Supplementary Table S2.pdf
- Supplementary Table S3.pdf
- Supplementary Table S4.pdf
- Supplementary Table S5.pdf
- Supplementary Figure 1.pdf
